# Supplementary material for: Cloning and Characterization of Aedes aegypti Trypsin Modulating Oostatic Factor (TMOF) Gut Receptor
Source: Biomolecules. 2021 Jun 23;11(7):934. doi: 10.3390/biom11070934 (PMC8301768; doi:10.3390/biom11070934)
Supplement: Supplementary file 1 [file biomolecules-11-00934-s001.zip]

Archive with 1 entries (1 files):
- biomolecules-1271958-supplementary.pdf
